# Supplementary material for: Regioselective Synthesis and Cytotoxic Effects of New Juglone Derivatives with an Aliphatic Substituent at C(2) or C(3)
Source: Biomolecules. 2025 Dec 6;15(12):1708. doi: 10.3390/biom15121708 (PMC12730835; doi:10.3390/biom15121708)
Supplement: Supplementary file 1 [file biomolecules-15-01708-s001.zip]

Archive with 1 entries (1 files):
- biomolecules-3981771-supplementary.pdf
